# Supplementary material for: The Comparative Toxic Impact Assessment of Carbon Nanotubes, Fullerene, Graphene, and Graphene Oxide on Marine Microalgae Porphyridium purpureum
Source: Toxics. 2023 May 30;11(6):491. doi: 10.3390/toxics11060491 (PMC10304638; doi:10.3390/toxics11060491)
Supplement: Supplementary file 1 [file toxics-11-00491-s001.zip]

Archive with 1 entries (1 files):
- toxics-2409768-supplementary.pdf
